# Supplementary material for: Deep Learning-Guided Engineering of Bst DNA Polymerase Improves LAMP-Based Detection of Foodborne Pathogens
Source: Microorganisms. 2026 Apr 23;14(5):954. doi: 10.3390/microorganisms14050954 (PMC13209251; doi:10.3390/microorganisms14050954)
Supplement: Supplementary file 1 [file microorganisms-14-00954-s001.zip]

Archive with 6 entries (4 files):
- sup fig/
- sup fig/Fig.S1.png
- sup fig/Fig.S2.png
- sup fig/Fig.S3.png
- sup table/
- sup table/sup table.xls
