# Supplementary material for: Deep Learning-Guided Engineering of Bst DNA Polymerase Improves LAMP-Based Detection of Foodborne Pathogens
Source: Microorganisms. 2026 Apr 23;14(5):954. doi: 10.3390/microorganisms14050954 (PMC13209251; doi:10.3390/microorganisms14050954)
Supplement: Supplementary file 1 [file microorganisms-14-00954-s001.zip › sup table/sup table.xls]

## Sheet: Table S1
Primer of amplification for A0A150MFP3 DNA fragment
primer	sequence
Bst-F	5'-CCGGAATTC（EcoR Ⅰ）GAAGGCGAAAAGCCGCTC-3'
Bst-R	5'-CCGCTCGAG（Xho Ⅰ）TTTGGCGTCGTACCACGT-3'
Primer for mutant selection
primer	sequence
V32M-F	TTGTCGCCCACCATCTCCACGACGAGG
V32M-R	CCTCGTCGTGGAGATGGTGGGCGACAA
F81L-F	GCCGCCCGCTTTGAATCTAACATCGTTTTTTTCTTCG
F81L-R	CGAAGAAAAAAACGATGTTAGATTCAAAGCGGGCGGC
A86D-F	CGACGGCATCCCGCTTTGAATCAAACATCGT
A86D-R	AGCGGGATGCCGTCGCGCTAAAATGGA
L105M-F	CGGCCAGCATCAGATCGAACACGACGCCG
L105M-R	ATCTGATGCTGGCCGCTTACTTGCTCG
D119S-F	ACCGCGGCAACGCTGCCCGCCGCCTG
D119S-R	CAGGCGGCGGGCAGCGTTGCCGCGGT
V120I-F	CACCGCGGCAATGTCGCCCGCCG
V120I-R	CGGCGGGCGACATTGCCGCGGTG
A122Q-F	GCATTTTCGCCACCTGGGCAACGTCGCCCG
A122Q-R	CGGGCGACGTTGCCCAGGTGGCGAAAATGC
S134H-F	CCTCATCATGTCGCACCGCCTCGTACTG
S134H-R	TGCGACATGATGAGGCGGTCTATGGAAAAGG
K292R-F	GTTGACTGCAGCCTGCCGAGTTGGCGG
K292R-R	CCGCCAACTCGGCAGGCTGCAGTCAAC
N317S-F	ACGCCTGACTGAACATCGTGTGCACTTTGCCC
N317S-R	TGTTCAGTCAGGCGTTGACGCAAACCG
A319C-F	GCGTCAAGCACTGATTGAACATCGTGTGCACTTTG
A319C-R	ATCAGTGCTTGACGCAAACCGGGCGC
N335R-F	CAAGCCGAATCGGAATCCTTTGCAAATTCGGTTCGACGGA
N335R-R	TCCGTCGAACCGAATTTGCAAAGGATTCCGATTCGGCTTG
N335K-F	TCGGAATCTTTTGCAAATTCGGTTCGACGGAGC
N335K-R	TGCAAAAGATTCCGATTCGGCTTGAGGAAGG
N335I-F	TCGGAATGATTTGCAAATTCGGTTCGACGGAGC
N335I-R	TGCAAATCATTCCGATTCGGCTTGAGGAAGG
N335Y-F	TCGGAATATATTGCAAATTCGGTTCGACGGAGC
N335Y-R	TGCAATATATTCCGATTCGGCTTGAGGAAGG
Q507K-F	CACTCCCTTTGATCGGTGTGTTCATCGCC
Q507K-R	CGATCAAAGGGAGTGCCGCTGATATT
Q507R-F	CACTCCCTCTGATCGGTGTGTTCATCGCC
Q507R-R	CGATCAGAGGGAGTGCCGCTGATATT
H539W-F	GTTCGTCCCACACTTGCAGCAACAGGCGC
H539W-R	AAGTGTGGGACGAACTCATTTTGGAGGCGC
H539R-F	GTTCGTCACGCACTTGCAGCAACAGGCGC
H539R-R	AAGTGCGTGACGAACTCATTTTGGAGGCGC
H539K-F	GTTCGTCCTTCACTTGCAGCAACAGGCGC
H539K-R	AAGTGAAGGACGAACTCATTTTGGAGGCGC
Primer of LAMP reaction for S.typhimurium ATCC14028
primer	sequence
FIP	GCGAGGTTTGGCGGCTGATATTTTTCGCGACGACAAAATCTGG
BIP	AACTTTAGCGCAAGGTGCCTCTTTTTGCCGGTAAACTACACGATGA
F3	CTGGGCGTTTTTTTGTCCTG
B3	GGGAAGGTTAAGGAGGGTGA
LF	AGGCTTCGCGTACAGAGG
LB	CACGTCAGCAAAGCGTACC
Primer of LAMP reaction for E. coli srain O157:H7
primer	sequence
FIP	TCCCAGAATTGCATTAATGCTTCC-GTCCTGCCTGATTATCATGG
BIP	GCGTGGCATTAATACTGAATTGTC-ACATAGAAGGAAACTCATCAGAT
F3	GAACTGGGGAAGGTTGAG
B3	CACGGACTCTTCCATCTG
LF	TCCTACACGAACAGAGTCTTGT
LB	ATCATCATGCATCGCGAGTTG
Primer of qPCR for E. coli srain O157:H7
primer	sequence
stx1-F	5'-AATCGCCATTCGTTGACTACTTC-3'
stx1-R	5'-TCCCACGGACTCTTCCATCT-3'

## Sheet: Tables S2
Tables S2 Result of COACH
C-score	Lig Name	Consensus Binding Residues
0.42	Nuc.Acid	Thr260、Thr262、Thr266、Ser267、Ala268、Arg288、Lys292、 Tyr297、Arg325、Gln334、Asn335、Ile336、Pro337、Ile338、 Arg339、Tyr424、Gln507、Val538、His539、Asp540

## Sheet: Tables S3
Tables S3 Result of HotSpot-Wizard
Position	Residue	Mutability&score	In catalytic pocket	Amino acid frequencies (%)	Beneficial mutations
32	Val	Hign,4	√	1	Met
81	Phe	Hign,4	√	2	Leu
86	Ala	Hign,4	√	1	Asp
105	Leu	Hign,6	√	2.5	Met
119	Asp	Hign,4	√	3	Ser
120	Val	Hign,4	√	1.5	Ile
122	Ala	Hign,6	√	1	Gln
134	Ser	Moderate,4	√	2.5	His
317	Asn	Moderate,5	√	5	Ser
319	Ala	Hign,6	√	4.5	Cys

## Sheet: Tables S4
Tables S4 Result of Dicovery Studio
Mutation	Mutation Energy	Effect of Mutation	VDW Term	Electrostatic Term
Lys292>Arg	-1.21	STABILIZING	-1.79	-0.4
Asn335>Arg	-1.4		-1.74	-2.11
Asn335>Ile	-0.68		-1.94	0.37
Asn335>Lys	-1.72		-2.21	-2.33
Asn335>Tyr	-2		-6.08	0.65
Gln507>Arg	-1.11		-0.57	-1.65
Gln507>Lys	-0.76		-0.28	-1.43
His539>Arg	-0.51		0.63	-1.76
His539>Lys	-1.24		-0.95	-2.02
His539>Trp	-1.01		-2.21	0.15
